# Supplementary material for: Impact of the Pre-Transplant Circulatory Supportive Strategy on Post-Transplant Outcome: Double Bridge May Work
Source: J Clin Med. 2021 Oct 13;10(20):4697. doi: 10.3390/jcm10204697 (PMC8539306; doi:10.3390/jcm10204697)
Supplement: Supplementary file 1 [file jcm-10-04697-s001.zip]

Archive with 1 entries (1 files):
- jcm-1388759-supplementary.pdf
